# Supplementary material for: Lifestyle Factors and Energy Intakes with Risks of Breast Cancer among Pre- and Post- Menopausal Women in Taiwan
Source: Nutrients. 2023 Sep 7;15(18):3900. doi: 10.3390/nu15183900 (PMC10534793; doi:10.3390/nu15183900)
Supplement: Supplementary file 1 [file nutrients-15-03900-s001.zip]

Archive with 1 entries (1 files):
- nutrients-2551780-supplementary.pdf
